# Supplementary material for: Experimental short-term heatwaves negatively impact body weight gain and survival during larval development in Bombus terrestris L. (Hymenoptera: Apidae)
Source: Biol Open. 2025 Apr 25;14(4):bio061781. doi: 10.1242/bio.061781 (PMC12045637; doi:10.1242/bio.061781)
Supplement: Table S1. [file biolopen-14-061781-TableS1.csv]

id	collected	colony	treatment	mass_larvae_before	mass_larvae_after	date_pupation	mass_pupae	date_hatching	mass_adults	date_death	developmental_stage_reached	pupated	reached_adulthood	sex	itd	headwidth	dry_mass	fat
L128	2023-10-18	Karl	Control	0.1559	0.1871	2023-10-25	0.1822	NA	NA	2023-11-16	Pupa	1	0	NA	NA	NA	NA	NA
L129	2023-10-18	Karl	38°C	0.156	0.1775	NA	NA	NA	NA	2023-10-22	Larva	0	0	NA	NA	NA	NA	NA
L130	2023-10-18	Karl	Control	0.1219	NA	NA	NA	NA	NA	2023-10-21	Larva	0	0	NA	NA	NA	NA	NA
L131	2023-10-18	Karl	38°C	0.0576	NA	NA	NA	NA	NA	2023-10-20	Larva	0	0	NA	NA	NA	NA	NA
L132	2023-10-18	Karl	Control	0.1231	0.1467	2023-10-22	0.1452	2023-10-31	0.0622	2023-11-02	Adult	1	1	male	2.39	2.9903	0.015	0.0032
L133	2023-10-18	Karl	38°C	0.0802	NA	NA	NA	NA	NA	2023-10-19	Larva	0	0	NA	NA	NA	NA	NA
L134	2023-10-18	Karl	Control	0.158	0.1707	2023-10-24	0.1537	NA	NA	NA	Pupa	1	0	NA	NA	NA	NA	NA
L135	2023-10-18	Karl	37°C	0.1245	0.1339	NA	NA	NA	NA	2023-10-23	Larva	0	0	NA	NA	NA	NA	NA
L136	2023-10-18	Karl	37°C	0.1227	0.1644	2023-10-28	0.1872	NA	NA	2023-10-29	Pupa	1	0	NA	NA	NA	NA	NA
L137	2023-10-18	Karl	37°C	0.1242	NA	NA	NA	NA	NA	2023-10-21	Larva	0	0	NA	NA	NA	NA	NA
L138	2023-10-18	Karl	Control	0.1624	NA	NA	NA	NA	NA	2023-10-21	Larva	0	0	NA	NA	NA	NA	NA
L139	2023-10-18	Karl	Control	0.1106	NA	NA	NA	NA	NA	2023-10-21	Larva	0	0	NA	NA	NA	NA	NA
L140	2023-10-18	Karl	37°C	0.1272	0.1668	2023-10-25	0.1515	NA	NA	2023-10-27	Pupa	1	0	NA	NA	NA	NA	NA
L141	2023-10-18	Karl	38°C	0.0886	NA	NA	NA	NA	NA	2023-10-20	Larva	0	0	NA	NA	NA	NA	NA
L142	2023-10-18	Karl	Control	0.1387	NA	NA	NA	NA	NA	2023-10-21	Larva	0	0	NA	NA	NA	NA	NA
L143	2023-10-18	Karl	38°C	0.1654	0.1877	NA	NA	NA	NA	2023-10-24	Larva	0	0	NA	NA	NA	NA	NA
L144	2023-10-18	Karl	38°C	0.0555	NA	NA	NA	NA	NA	2023-10-19	Larva	0	0	NA	NA	NA	NA	NA
L145	2023-10-18	Karl	Control	0.0642	0.0943	NA	NA	NA	NA	2023-10-24	Larva	0	0	NA	NA	NA	NA	NA
L147	2023-10-19	Karl	38°C	0.1028	NA	NA	NA	NA	NA	2023-10-21	Larva	0	0	NA	NA	NA	NA	NA
L148	2023-10-20	Karl	Control	0.1674	0.2092	2023-10-29	0.2265	2023-11-08	0.0917	2023-11-10	Adult	1	1	male	2.82	3.5036	0.0268	0.0034
L149	2023-10-20	Karl	Control	0.1896	0.202	2023-10-26	0.1913	NA	NA	NA	Pupa	1	0	NA	NA	NA	NA	NA
L150	2023-10-20	Karl	37°C	0.2168	0.2505	2023-10-29	0.2551	NA	NA	2023-11-08	Pupa	1	0	NA	NA	NA	NA	NA
L151	2023-10-20	Karl	37°C	0.2461	0.2705	2023-10-29	0.2746	NA	NA	2023-11-16	Pupa	1	0	NA	NA	NA	NA	NA
L153	2023-10-20	Karl	Control	0.1682	NA	NA	NA	NA	NA	2023-10-24	Larva	0	0	NA	NA	NA	NA	NA
L154	2023-10-20	Karl	37°C	0.098	0.1153	2023-10-26	0.1173	NA	NA	NA	Pupa	1	0	NA	NA	NA	NA	NA
L155	2023-10-20	Karl	37°C	0.1778	0.1766	2023-10-25	0.1722	NA	NA	2023-10-27	Pupa	1	0	NA	NA	NA	NA	NA
L156	2023-10-20	Karl	37°C	0.1286	0.1206	2023-10-23	0.1264	NA	NA	2023-10-27	Pupa	1	0	NA	NA	NA	NA	NA
L157	2023-10-20	Karl	37°C	0.1602	0.1338	2023-10-24	0.1338	NA	NA	NA	Pupa	1	0	NA	NA	NA	NA	NA
L158	2023-10-20	Karl	37°C	0.2574	0.2015	2023-10-24	0.2058	NA	NA	2023-10-27	Pupa	1	0	NA	NA	NA	NA	NA
L159	2023-10-20	Karl	Control	0.1824	0.2195	NA	NA	NA	NA	2023-11-02	Larva	0	0	NA	NA	NA	NA	NA
L160	2023-10-20	Karl	Control	0.1437	NA	2023-10-22	0.1406	NA	NA	2023-10-23	Pupa	1	0	NA	NA	NA	NA	NA
L161	2023-10-20	Karl	37°C	0.1846	0.1649	2023-10-24	0.169	NA	NA	NA	Pupa	1	0	NA	NA	NA	NA	NA
L162	2023-10-20	Karl	38°C	0.242	0.2676	2023-10-30	0.2739	NA	NA	2023-11-16	Pupa	1	0	NA	NA	NA	NA	NA
L164	2023-10-22	Karl	Control	0.1316	0.1456	NA	NA	NA	NA	2023-10-30	Larva	0	0	NA	NA	NA	NA	NA
L166	2023-10-22	Karl	37°C	0.1553	NA	NA	NA	NA	NA	2023-10-25	Larva	0	0	NA	NA	NA	NA	NA
L167	2023-10-22	Karl	37°C	0.0894	NA	NA	NA	NA	NA	2023-10-25	Larva	0	0	NA	NA	NA	NA	NA
L168	2023-10-22	Karl	Control	0.2085	0.2569	2023-10-31	0.2483	2023-11-09	0.1068	2023-11-11	Adult	1	1	male	2.84	3.3949	0.0257	0.0025
L169	2023-10-22	Karl	38°C	0.2035	0.1871	NA	NA	NA	NA	2023-10-27	Larva	0	0	NA	NA	NA	NA	NA
L169	2023-10-22	Karl	38°C	0.2035	0.1871	NA	0.2794	NA	NA	2023-10-27	Larva	0	0	NA	NA	NA	NA	NA
L170	2023-10-22	Karl	38°C	0.1158	NA	NA	NA	NA	NA	2023-10-24	Larva	0	0	NA	NA	NA	NA	NA
L171	2023-10-22	Karl	37°C	0.0866	NA	NA	NA	NA	NA	2023-10-24	Larva	0	0	NA	NA	NA	NA	NA
L172	2023-10-22	Karl	38°C	0.1431	NA	NA	NA	NA	NA	2023-10-24	Larva	0	0	NA	NA	NA	NA	NA
L173	2023-10-22	Karl	37°C	0.066	NA	NA	NA	NA	NA	2023-10-25	Larva	0	0	NA	NA	NA	NA	NA
L175	2023-10-26	Rosalind	Control	0.207	0.2453	2023-11-03	0.2354	NA	NA	2023-11-10	Pupa	1	0	NA	NA	NA	NA	NA
L176	2023-10-26	Rosalind	37°C	0.1258	0.1755	NA	NA	NA	NA	2023-11-07	Larva	0	0	NA	NA	NA	NA	NA
L177	2023-10-26	Rosalind	Control	0.1183	0.1756	2023-11-02	0.171	2023-11-11	0.0758	2023-11-13	Adult	1	1	female	2.53	2.9397	0.0191	0.003
L178	2023-10-26	Rosalind	38°C	0.0791	NA	NA	NA	NA	NA	2023-10-28	Larva	0	0	NA	NA	NA	NA	NA
L179	2023-10-26	Rosalind	38°C	0.1759	NA	NA	NA	NA	NA	2023-10-27	Larva	0	0	NA	NA	NA	NA	NA
L180	2023-10-26	Rosalind	Control	0.2156	0.1797	2023-10-29	0.189	2023-11-07	0.0922	2023-11-09	Adult	1	1	female	2.79	3.279	0.024	0
L181	2023-10-26	Rosalind	37°C	0.2191	NA	NA	NA	NA	NA	2023-10-30	Larva	0	0	NA	NA	NA	NA	NA
L182	2023-10-26	Rosalind	38°C	0.2077	NA	NA	NA	NA	NA	2023-10-27	Larva	0	0	NA	NA	NA	NA	NA
L183	2023-10-26	Rosalind	Control	0.1773	0.2267	2023-11-05	0.2564	2023-11-15	0.1126	2023-11-17	Adult	1	1	male	3.09	3.4779	0.0306	0.004
L184	2023-10-26	Rosalind	38°C	0.2014	0.2477	2023-11-04	0.23	2023-11-13	0.1	2023-11-15	Adult	1	1	male	2.86	3.279	0.026	0.0027
L185	2023-10-26	Rosalind	38°C	0.0769	NA	NA	NA	NA	NA	2023-10-28	Larva	0	0	NA	NA	NA	NA	NA
L186	2023-10-26	Rosalind	Control	0.3032	0.2946	2023-10-31	0.2553	2023-11-10	0.1247	2023-11-12	Adult	1	1	male	3.33	3.632	0.0472	0.0042
L188	2023-10-27	Konrad	37°C	0.0927	0.1218	2023-11-05	0.1602	NA	NA	2023-11-06	Pupa	1	0	NA	NA	NA	NA	NA
L189	2023-10-27	Konrad	38°C	0.1313	NA	NA	NA	NA	NA	2023-10-29	Larva	0	0	NA	NA	NA	NA	NA
L190	2023-10-27	Rosalind	38°C	0.2127	NA	NA	NA	NA	NA	2023-10-28	Larva	0	0	NA	NA	NA	NA	NA
L191	2023-10-27	Rosalind	38°C	0.6294	0.2509	2023-11-03	0.2765	2023-11-15	0.1028	2023-11-17	Adult	1	1	male	2.8	3.3047	0.0214	0.0019
L192	2023-10-27	Rosalind	Control	0.2951	0.2818	2023-11-02	0.2385	NA	NA	2023-11-05	Pupa	1	0	NA	NA	NA	NA	NA
L193	2023-10-27	Rosalind	Control	0.114	NA	NA	NA	NA	NA	2023-10-28	Larva	0	0	NA	NA	NA	NA	NA
L194	2023-10-27	Rosalind	38°C	0.1644	NA	NA	NA	NA	NA	2023-10-28	Larva	0	0	NA	NA	NA	NA	NA
L195	2023-10-29	Rosalind	38°C	0.1756	0.1728	2023-11-02	0.1673	2023-11-11	0.0864	2023-11-13	Adult	1	1	female	2.58	3.0483	0.0189	0.0031
L196	2023-10-29	Rosalind	38°C	0.1942	0.1775	2023-11-04	0.2715	NA	NA	2023-11-05	Larva	0	0	NA	NA	NA	NA	NA
L196	2023-10-29	Rosalind	38°C	0.1942	0.2396	NA	NA	NA	NA	2023-11-05	Pupa	1	0	NA	NA	NA	NA	NA
L197	2023-10-29	Rosalind	37°C	0.2735	0.2195	2023-10-31	0.2414	2023-11-09	0.1318	2023-11-11	Adult	1	1	female	2.97	3.3958	0.0324	0.0062
L198	2023-10-27	Rosalind	37°C	0.1238	NA	NA	NA	NA	NA	2023-10-30	Larva	0	0	NA	NA	NA	NA	NA
L199	2023-10-29	Rosalind	37°C	0.2272	0.278	NA	NA	NA	NA	2023-11-06	Larva	0	0	NA	NA	NA	NA	NA
L201	2023-10-29	Rosalind	Control	0.2248	0.2532	2023-11-08	0.21	NA	NA	2023-11-09	Pupa	1	0	NA	NA	NA	NA	NA
L202	2023-10-29	Rosalind	Control	0.18	NA	NA	NA	NA	NA	2023-10-30	Larva	0	0	NA	NA	NA	NA	NA
L203	2023-10-29	Rosalind	38°C	0.3345	0.3394	2023-11-03	0.297	2023-11-13	0.1578	2023-11-15	Adult	1	1	male	3.3	3.7795	0.0426	0.0071
L204	2023-10-29	Rosalind	38°C	0.186	0.191	2023-11-02	0.191	NA	NA	2023-11-06	Pupa	1	0	NA	NA	NA	NA	NA
L205	2023-10-29	Rosalind	37°C	0.1775	0.236	NA	NA	NA	NA	2023-11-10	Larva	0	0	NA	NA	NA	NA	NA
L206	2023-10-29	Rosalind	Control	0.196	0.1714	2023-11-02	0.1714	2023-11-10	0.0876	2023-11-12	Adult	1	1	female	2.68	3.1187	0.0193	0.0035
L207	2023-10-29	Rosalind	38°C	0.2329	0.2476	2023-11-05	0.2281	NA	NA	2023-11-06	Pupa	1	0	NA	NA	NA	NA	NA
L208	2023-10-29	Rosalind	38°C	0.1946	0.2365	2023-11-05	0.2632	NA	NA	2023-11-12	Pupa	1	0	NA	NA	NA	NA	NA
L209	2023-10-29	Rosalind	Control	0.286	NA	NA	NA	NA	NA	2023-10-30	Larva	0	0	NA	NA	NA	NA	NA
L210	2023-10-29	Rosalind	Control	0.2153	0.2575	NA	NA	NA	NA	2023-11-07	Larva	0	0	NA	NA	NA	NA	NA
L211	2023-10-29	Rosalind	38°C	0.2689	0.32	2023-11-05	0.2736	NA	NA	2023-11-09	Pupa	1	0	NA	NA	NA	NA	NA
L212	2023-10-29	Rosalind	37°C	0.2752	0.3166	2023-11-05	0.281	NA	NA	2023-11-16	Pupa	1	0	NA	NA	NA	NA	NA
L213	2023-10-29	Rosalind	Control	0.1733	0.2301	2023-11-10	0.2231	NA	NA	2023-11-14	Pupa	1	0	NA	NA	NA	NA	NA
L214	2023-10-29	Konrad	Control	0.1943	0.1838	2023-11-02	0.1838	2023-11-11	0.0824	2023-11-13	Adult	1	1	female	2.74	3.1892	0.031	0.0026
L215	2023-10-29	Konrad	37°C	0.1786	0.2012	2023-11-03	0.1846	2023-11-12	0.0858	2023-11-14	Adult	1	1	female	2.75	3.1314	0.0199	0.0034
L216	2023-10-29	Konrad	37°C	0.1634	0.1798	2023-11-05	0.1687	NA	NA	2023-11-09	Pupa	1	0	NA	NA	NA	NA	NA
L217	2023-10-29	Konrad	37°C	0.1518	0.1932	2023-11-05	0.1725	2023-11-14	0.0759	2023-11-16	Adult	1	1	female	2.7	3.1122	0.0232	0.0017
L218	2023-10-29	Konrad	38°C	0.2038	0.1629	2023-10-31	0.184	NA	NA	2023-11-16	Pupa	1	0	NA	NA	NA	NA	NA
L219	2023-10-29	Konrad	Control	0.1475	0.1535	2023-11-02	0.1535	2023-11-11	0.0732	2023-11-13	Adult	1	1	female	2.59	3.0608	0.0243	0.0017
L220	2023-10-29	Konrad	37°C	0.1937	0.2061	2023-11-03	0.1857	2023-11-12	0.081	2023-11-14	Adult	1	1	female	2.63	3.1508	0.026	0.0043
L221	2023-10-29	Konrad	38°C	0.1602	0.1776	2023-11-03	0.1708	2023-11-12	0.0797	2023-11-14	Adult	1	1	female	2.5	3.0876	0.0222	0.0024
L222	2023-10-29	Konrad	37°C	0.1906	0.2027	2023-11-03	0.1898	2023-11-11	0.0938	2023-11-13	Adult	1	1	female	2.74	3.2533	0.03	0.004
L223	2023-10-29	Konrad	38°C	0.1627	0.1842	2023-11-04	0.1627	2023-11-13	0.0757	2023-11-15	Adult	1	1	female	2.65	3.0801	0.0215	0.0029
L224	2023-10-29	Konrad	37°C	0.1671	0.1712	2023-11-03	0.1672	NA	NA	2023-11-10	Pupa	1	0	NA	NA	NA	NA	NA
L225	2023-10-29	Konrad	38°C	0.2195	0.1778	2023-11-02	0.1778	NA	NA	2023-11-06	Pupa	1	0	NA	NA	NA	NA	NA
L226	2023-10-29	Konrad	37°C	0.1405	0.1668	2023-11-05	0.1484	NA	NA	2023-11-12	Pupa	1	0	NA	NA	NA	NA	NA
L227	2023-10-29	Konrad	37°C	0.1422	0.1791	2023-11-03	0.1589	2023-11-12	0.0703	2023-11-14	Adult	1	1	female	2.57	2.9647	0.0181	0.0019
L228	2023-10-29	Konrad	37°C	0.1677	0.1533	2023-11-02	0.1533	2023-11-11	0.0688	2023-11-13	Adult	1	1	female	2.62	3.106	0.0159	0.0015
L229	2023-10-29	Konrad	38°C	0.1846	0.1711	2023-11-02	0.1733	NA	NA	2023-11-05	Pupa	1	0	NA	NA	NA	NA	NA
L230	2023-10-29	Konrad	37°C	0.191	0.2026	2023-11-02	0.1922	2023-11-11	0.1025	2023-11-13	Adult	1	1	female	2.78	3.3817	0.0252	0.0054
L231	2023-10-29	Konrad	Control	0.1625	0.1694	2023-11-06	0.1539	NA	NA	2023-11-07	Pupa	1	0	NA	NA	NA	NA	NA
L232	2023-10-29	Konrad	Control	0.189	0.2067	2023-11-02	0.1944	2023-11-11	0.0918	2023-11-13	Adult	1	1	female	2.91	3.3624	0.0302	0.0025
L233	2023-10-29	Konrad	Control	0.1343	0.1479	2023-11-05	0.1401	NA	NA	2023-11-08	Pupa	1	0	NA	NA	NA	NA	NA
L234	2023-10-29	Konrad	37°C	0.2015	0.1817	2023-11-02	0.1817	2023-11-11	0.08	2023-11-13	Adult	1	1	female	2.68	3.2854	0.0234	0.0018
L235	2023-10-29	Konrad	Control	0.218	0.1786	NA	NA	NA	NA	2023-11-05	Larva	0	0	NA	NA	NA	NA	NA
L235	2023-10-29	Konrad	Control	0.218	NA	2023-11-01	0.1943	NA	NA	2023-11-05	Pupa	1	0	NA	NA	NA	NA	NA
L236	2023-10-29	Konrad	37°C	0.1604	0.2125	2023-11-03	0.1972	2023-11-12	0.0917	2023-11-14	Adult	1	1	female	2.83	3.3049	0.0314	0.0049
L237	2023-10-29	Konrad	38°C	0.2498	0.1983	2023-10-31	0.2146	NA	NA	2023-11-04	Pupa	1	0	NA	NA	NA	NA	NA
L238	2023-10-29	Konrad	38°C	0.1308	0.1588	2023-11-05	0.1475	NA	NA	2023-11-12	Pupa	1	0	NA	NA	NA	NA	NA
L239	2023-10-29	Konrad	38°C	0.1246	0.1516	NA	NA	NA	NA	2023-11-02	Larva	0	0	NA	NA	NA	NA	NA
L240	2023-10-29	Konrad	38°C	0.0572	NA	NA	NA	NA	NA	2023-10-31	Larva	0	0	NA	NA	NA	NA	NA
L241	2023-10-30	Rosalind	Control	0.1884	0.2114	2023-11-09	0.2139	NA	NA	2023-11-16	Pupa	1	0	NA	NA	NA	NA	NA
L242	2023-10-30	Rosalind	Control	0.1819	0.2352	2023-11-11	0.251	2023-11-21	0.0861	2023-11-23	Adult	1	1	male	2.84	3.2535	0.0284	0.0032
L243	2023-10-30	Rosalind	Control	0.1689	0.2286	2023-11-16	0.2813	NA	NA	2023-11-18	Pupa	1	0	NA	NA	NA	NA	NA
L244	2023-10-30	Rosalind	Control	0.1855	0.239	2023-11-08	0.2672	NA	NA	2023-11-15	Pupa	1	0	NA	NA	NA	NA	NA
L245	2023-10-30	Rosalind	37°C	0.2082	0.2606	2023-11-06	0.2867	NA	NA	2023-11-15	Pupa	1	0	NA	NA	NA	NA	NA
L246	2023-10-30	Rosalind	Control	0.209	0.181	2023-11-06	0.1803	NA	NA	2023-11-07	Pupa	1	0	NA	NA	NA	NA	NA
L247	2023-10-30	Rosalind	Control	0.2293	0.24	2023-11-09	0.2423	2023-11-18	0.1019	2023-11-20	Adult	1	1	male	2.75	3.4907	0.0308	0.0033
L248	2023-10-30	Rosalind	38°C	0.1348	NA	NA	NA	NA	NA	2023-11-03	Larva	0	0	NA	NA	NA	NA	NA
L249	2023-10-30	Rosalind	Control	0.245	0.2922	2023-11-09	0.2658	NA	NA	2023-11-13	Pupa	1	0	NA	NA	NA	NA	NA
L250	2023-10-30	Rosalind	38°C	0.1855	0.1759	2023-11-04	0.1732	2023-11-13	0.0755	2023-11-15	Adult	1	1	female	2.62	3.1251	0.0328	0.0014
L251	2023-10-30	Rosalind	38°C	0.1943	NA	NA	NA	NA	NA	2023-11-01	Larva	0	0	NA	NA	NA	NA	NA
L252	2023-10-30	Rosalind	38°C	0.1145	0.2032	NA	NA	NA	NA	2023-11-06	Larva	0	0	NA	NA	NA	NA	NA
L253	2023-10-30	Rosalind	38°C	0.1615	NA	NA	NA	NA	NA	2023-11-01	Larva	0	0	NA	NA	NA	NA	NA
L254	2023-10-30	Rosalind	37°C	0.2113	0.1733	2023-11-01	0.1908	2023-11-10	0.1117	2023-11-12	Adult	1	1	female	2.86	3.4201	0.0233	0.0041
L255	2023-10-30	Rosalind	Control	0.3132	0.2902	2023-11-04	0.2507	2023-11-13	0.1325	2023-11-15	Adult	1	1	male	3.37	3.5999	0.0403	0.0065
L256	2023-10-30	Konrad	37°C	0.2914	0.3134	NA	NA	NA	NA	2023-11-05	Larva	0	0	NA	NA	NA	NA	NA
L257	2023-10-30	Konrad	38°C	0.2732	0.2888	2023-11-05	0.2715	NA	NA	2023-11-12	Pupa	1	0	NA	NA	NA	NA	NA
L258	2023-10-30	Konrad	37°C	0.2398	NA	NA	NA	NA	NA	2023-10-31	Larva	0	0	NA	NA	NA	NA	NA
L259	2023-10-30	Konrad	38°C	0.1359	0.1295	2023-11-03	0.1295	NA	NA	2023-11-05	Larva	0	0	NA	NA	NA	NA	NA
L260	2023-10-30	Konrad	Control	0.1009	0.1501	2023-11-06	0.1449	NA	NA	2023-11-12	Pupa	1	0	NA	NA	NA	NA	NA
L261	2023-10-30	Konrad	Control	0.1657	0.1726	2023-11-03	0.1726	2023-11-11	0.0849	2023-11-13	Adult	1	1	female	2.64	3.1315	0.0184	0.0031
L262	2023-10-30	Konrad	37°C	0.0628	NA	NA	NA	NA	NA	2023-11-02	Larva	0	0	NA	NA	NA	NA	NA
L263	2023-10-30	Konrad	38°C	0.1617	0.1659	2023-11-05	0.1592	2023-11-14	0.0652	2023-11-16	Adult	1	1	female	2.53	2.9838	0.0158	0.0023
L264	2023-10-30	Konrad	Control	0.0966	NA	NA	NA	NA	NA	2023-11-02	Larva	0	0	NA	NA	NA	NA	NA
L265	2023-10-30	Konrad	38°C	0.1481	NA	NA	NA	NA	NA	2023-11-02	Larva	0	0	NA	NA	NA	NA	NA
L266	2023-10-30	Konrad	37°C	0.177	0.1959	2023-11-04	0.1821	2023-11-13	0.082	2023-11-15	Adult	1	1	female	2.8	3.0627	0.0197	0.0031
L267	2023-10-30	Konrad	37°C	0.151	NA	NA	NA	NA	NA	2023-11-02	Larva	0	0	NA	NA	NA	NA	NA
L268	2023-10-30	Konrad	38°C	0.1493	0.1322	2023-11-03	0.1322	NA	NA	2023-11-05	Pupa	1	0	NA	NA	NA	NA	NA
L269	2023-10-30	Konrad	Control	0.1722	0.1617	2023-11-03	0.1617	2023-11-12	0.0737	2023-11-14	Adult	1	1	female	2.66	2.9907	0.0214	0.002
L270	2023-10-30	Konrad	37°C	0.1101	0.1573	2023-11-08	0.153	NA	NA	2023-11-16	Pupa	1	0	NA	NA	NA	NA	NA
L271	2023-10-30	Konrad	37°C	0.1419	0.1631	2023-11-04	0.1482	2023-11-13	0.0712	2023-11-15	Adult	1	1	female	2.61	2.9396	0.0216	0.0019
L272	2023-10-30	Konrad	38°C	0.1131	0.1444	2023-11-08	0.1637	NA	NA	2023-11-12	Pupa	1	0	NA	NA	NA	NA	NA
L273	2023-10-30	Konrad	37°C	0.2073	0.1805	2023-11-02	0.2022	2023-11-11	0.0994	2023-11-13	Adult	1	1	female	2.93	3.2661	0.0243	0.0034
L274	2023-10-30	Konrad	Control	0.1461	0.1736	2023-11-04	0.1691	NA	NA	2023-11-12	Pupa	1	0	NA	NA	NA	NA	NA
L275	2023-10-30	Konrad	38°C	0.1388	0.1693	2023-11-06	0.1731	NA	NA	2023-11-13	Pupa	1	0	NA	NA	NA	NA	NA
L276	2023-10-30	Konrad	Control	0.245	0.2143	2023-11-02	0.2197	2023-11-10	0.1159	2023-11-12	Adult	1	1	female	3.16	3.5743	0.0407	0.0067
L277	2023-10-30	Konrad	38°C	0.082	0.1581	2023-11-07	0.1515	NA	NA	2023-11-16	Pupa	1	0	NA	NA	NA	NA	NA
L278	2023-10-30	Konrad	37°C	0.3007	0.2262	2023-11-01	0.2605	2023-11-10	0.1064	2023-11-12	Adult	1	1	female	2.65	3.2791	0.029	0.0042
L279	2023-10-30	Jane	Control	0.2074	0.1877	2023-11-02	0.1948	2023-11-10	0.1066	2023-11-12	Adult	1	1	female	3.13	3.4523	0.0255	0.0051
L280	2023-10-30	Konrad	37°C	0.2483	0.2754	2023-11-06	0.2576	NA	NA	2023-11-12	Pupa	1	0	NA	NA	NA	NA	NA
L281	2023-10-30	Konrad	37°C	0.0928	0.141	2023-11-06	0.1567	NA	NA	2023-11-07	Pupa	1	0	NA	NA	NA	NA	NA
L282	2023-10-30	Jane	Control	0.1578	0.1946	2023-11-04	0.1735	2023-11-13	0.077	2023-11-15	Adult	1	1	female	2.77	3.1771	0.0213	0.0027
L283	2023-10-30	Jane	Control	0.1367	0.1354	2023-11-03	0.1354	2023-11-11	0.0678	2023-11-13	Adult	1	1	female	2.56	2.9517	0.0205	0.0019
L284	2023-10-30	Jane	38°C	0.2385	0.1826	2023-11-01	0.2054	2023-11-10	0.1049	2023-11-12	Adult	1	1	female	2.61	3.2148	0.0236	0.0055
L285	2023-10-30	Jane	38°C	0.2233	0.2424	2023-11-13	0.2944	NA	NA	2023-11-14	Pupa	1	0	NA	NA	NA	NA	NA
L286	2023-10-30	Konrad	37°C	0.1608	0.1427	2023-11-02	0.1567	2023-11-10	0.079	2023-11-12	Adult	1	1	female	2.46	3.029	0.0183	0.0037
L287	2023-10-30	Konrad	37°C	0.1198	0.1952	NA	NA	NA	NA	2023-11-12	Larva	0	0	NA	NA	NA	NA	NA
L288	2023-10-30	Jane	Control	0.0942	0.1378	NA	NA	NA	NA	2023-11-07	Larva	0	0	NA	NA	NA	NA	NA
L295	2023-10-30	Jane	38°C	0.2318	0.2599	NA	NA	NA	NA	2023-11-07	Larva	0	0	NA	NA	NA	NA	NA
L296	2023-10-30	Jane	37°C	0.2378	0.1784	2023-11-01	0.2003	2023-11-10	0.1271	2023-11-12	Adult	1	1	male	3.27	3.5753	0.0303	0.0054
L297	2023-10-30	Jane	Control	0.0588	NA	NA	NA	NA	NA	2023-11-02	Larva	0	0	NA	NA	NA	NA	NA
L299	2023-11-01	Christina	37°C	0.1809	0.1518	2023-11-05	0.1599	NA	NA	2023-11-16	Pupa	1	0	NA	NA	NA	NA	NA
L300	2023-11-01	Christina	38°C	0.1034	0.1161	NA	NA	NA	NA	2023-11-08	Larva	0	0	NA	NA	NA	NA	NA
L301	2023-11-01	Christina	38°C	0.1608	0.1333	2023-11-05	0.1333	2023-11-14	0.0614	2023-11-16	Adult	1	1	female	2.72	2.952	0.0171	0.0022
L302	2023-11-01	Christina	Control	0.168	0.1442	2023-11-05	0.1513	2023-11-13	0.0769	2023-11-15	Adult	1	1	female	2.67	3.1895	0.038	0.0001
L303	2023-11-01	Christina	38°C	0.1373	0.1365	2023-11-06	0.1544	NA	NA	2023-11-12	Pupa	1	0	NA	NA	NA	NA	NA
L304	2023-11-01	Christina	Control	0.1771	0.1418	2023-11-03	0.1599	2023-11-11	0.095	2023-11-13	Adult	1	1	female	2.83	3.1957	0.038	0
L305	2023-11-01	Christina	Control	0.1786	0.1507	2023-11-05	0.1572	NA	NA	2023-11-10	Pupa	1	0	NA	NA	NA	NA	NA
L306	2023-11-01	Christina	Control	0.2473	0.1937	2023-11-02	0.214	2023-11-11	0.0961	2023-11-13	Adult	1	1	female	3.28	3.4974	0.0267	0.0049
L307	2023-11-01	Christina	Control	0.1843	0.1583	2023-11-05	0.165	2023-11-12	0.085	2023-11-14	Adult	1	1	female	2.69	3.1647	0.0192	0.004
L308	2023-11-01	Christina	Control	0.1601	0.1382	2023-11-05	0.1382	NA	NA	2023-11-12	Pupa	1	0	NA	NA	NA	NA	NA
L309	2023-11-01	Christina	37°C	0.2115	0.1571	2023-11-02	0.1789	2023-11-11	0.0783	2023-11-13	Adult	1	1	female	3.21	3.2405	0.0247	0.0036
L310	2023-11-01	Christina	38°C	0.0983	0.0897	NA	NA	NA	NA	2023-11-06	Larva	0	0	NA	NA	NA	NA	NA
L311	2023-11-01	Christina	37°C	0.1573	0.1191	2023-11-02	0.1345	2023-11-11	0.0602	2023-11-13	Adult	1	1	female	2.7	3.0224	0.0176	0.0018
L312	2023-11-01	Christina	37°C	0.1698	0.1438	2023-11-05	0.1548	2023-11-13	0.0782	2023-11-15	Adult	1	1	female	2.54	3.048	0.0169	0.0029
L313	2023-11-01	Christina	37°C	0.1211	0.1485	2023-11-06	0.1485	NA	NA	2023-11-07	Pupa	1	0	NA	NA	NA	NA	NA
L314	2023-11-01	Christina	37°C	0.0998	0.1129	2023-11-05	0.1129	NA	NA	2023-11-08	Larva	0	0	NA	NA	NA	NA	NA
L315	2023-11-01	Christina	38°C	0.1114	0.1134	2023-11-05	0.1134	NA	NA	2023-11-07	Pupa	1	0	NA	NA	NA	NA	NA
L316	2023-10-31	Christina	38°C	0.1329	0.1264	2023-11-05	0.1294	NA	NA	2023-11-10	Pupa	1	0	NA	NA	NA	NA	NA
L317	2023-10-31	Christina	Control	0.0907	0.1271	NA	NA	NA	NA	2023-11-04	Larva	0	0	NA	NA	NA	NA	NA
L318	2023-10-31	Christina	38°C	0.1887	0.1557	2023-11-03	0.163	2023-11-11	0.0875	2023-11-13	Adult	1	1	female	2.73	3.0886	0.0192	0.0038
L319	2023-10-31	Christina	38°C	0.0984	NA	NA	NA	NA	NA	2023-11-03	Larva	0	0	NA	NA	NA	NA	NA
L320	2023-10-31	Christina	37°C	0.1352	0.1526	2023-11-05	0.1338	2023-11-13	0.0642	2023-11-15	Adult	1	1	female	2.45	2.9008	0.0167	0.0026
L321	2023-10-31	Christina	37°C	0.1129	0.1385	2023-11-05	0.1387	NA	NA	2023-11-08	Larva	0	0	NA	NA	NA	NA	NA
L322	2023-10-31	Christina	38°C	0.2217	NA	NA	NA	NA	NA	2023-11-01	Larva	0	0	NA	NA	NA	NA	NA
L323	2023-10-31	Christina	Control	0.073	0.1178	2023-11-08	0.1279	NA	NA	2023-11-10	Pupa	1	0	NA	NA	NA	NA	NA
L324	2023-10-31	Jane	38°C	0.0914	0.1108	2023-11-06	0.1218	NA	NA	2023-11-10	Pupa	1	0	NA	NA	NA	NA	NA
L325	2023-10-31	Jane	38°C	0.1512	0.1373	2023-11-04	0.1373	NA	NA	2023-11-08	Pupa	1	0	NA	NA	NA	NA	NA
L326	2023-10-31	Jane	37°C	0.1362	0.1617	NA	NA	NA	NA	2023-11-10	Larva	0	0	NA	NA	NA	NA	NA
L327	2023-10-31	Jane	Control	0.1528	0.1798	2023-11-05	0.1571	2023-11-13	0.0801	2023-11-15	Adult	1	1	female	2.66	3.093	0.0194	0.0027
L328	2023-10-31	Jane	Control	0.1628	0.1385	2023-11-02	0.145	2023-11-10	0.0783	2023-11-12	Adult	1	1	female	2.75	3.1443	0.0193	0.0041
L329	2023-10-31	Jane	37°C	0.243	0.1945	2023-11-01	0.2249	2023-11-10	0.118	2023-11-12	Adult	1	1	female	3.32	3.4204	0.028	0.0082
L330	2023-10-31	Jane	38°C	0.1749	0.1428	2023-11-03	0.1508	2023-11-11	0.0767	2023-11-13	Adult	1	1	female	2.48	2.9455	0.0219	0.0025
L331	2023-10-31	Jane	37°C	0.0753	NA	NA	NA	NA	NA	2023-11-03	Larva	0	0	NA	NA	NA	NA	NA
L332	2023-10-31	Jane	Control	0.2058	0.1814	2023-11-01	0.1924	2023-11-09	0.1269	2023-11-11	Adult	1	1	female	2.99	3.5806	0.0308	0.007
L333	2023-10-31	Jane	38°C	0.1837	0.1429	2023-11-01	0.1658	2023-11-10	0.0706	2023-11-12	Adult	1	1	female	2.92	3.1829	0.0209	0.0034
L334	2023-10-31	Jane	37°C	0.1572	0.1277	2023-11-02	0.1391	2023-11-10	0.0714	2023-11-12	Adult	1	1	female	2.45	2.9004	0.0162	0.0032
L335	2023-10-31	Jane	37°C	0.0939	0.1345	2023-11-06	0.1225	2023-11-15	0.0561	2023-11-17	Adult	1	1	female	2.19	2.8042	0.0609	0.0001
L336	2023-10-31	Jane	37°C	0.1086	0.1273	2023-11-04	0.1273	NA	NA	2023-11-10	Pupa	1	0	NA	NA	NA	NA	NA
L337	2023-10-31	Jane	Control	0.065	NA	NA	NA	NA	NA	2023-11-02	Pupa	1	0	NA	NA	NA	NA	NA
L338	2023-10-31	Jane	38°C	0.154	0.1338	2023-11-04	0.1338	2023-11-12	0.0688	2023-11-14	Adult	1	1	male	2.45	2.8871	0.016	0.0016
L339	2023-10-31	Jane	Control	0.1075	0.1175	2023-11-04	0.1175	2023-11-12	0.0495	2023-11-14	Adult	1	1	female	2.29	2.7151	0.0117	0.0009
L340	2023-10-31	Jane	38°C	0.166	0.1396	2023-11-05	0.1467	NA	NA	2023-11-08	Pupa	1	0	NA	NA	NA	NA	NA
L341	2023-10-31	Jane	38°C	0.1561	0.123	2023-11-03	0.1382	NA	NA	2023-11-10	Pupa	1	0	NA	NA	NA	NA	NA
L342	2023-10-31	Jane	37°C	0.1103	0.1123	2023-11-04	0.1123	NA	NA	2023-11-16	Pupa	1	0	NA	NA	NA	NA	NA
L343	2023-10-31	Jane	Control	0.1274	0.1536	2023-11-05	0.2136	NA	NA	2023-11-09	Pupa	1	0	NA	NA	NA	NA	NA
L344	2023-10-31	Jane	Control	0.1224	0.1451	2023-11-05	0.1274	2023-11-14	0.0439	2023-11-16	Adult	1	1	female	2.34	2.7529	0.0113	0.0002
L345	2023-10-31	Jane	37°C	0.1584	0.1421	2023-11-03	0.1483	NA	NA	2023-11-07	Pupa	1	0	NA	NA	NA	NA	NA
L346	2023-11-01	Christina	38°C	0.1323	0.1351	2023-11-06	0.1399	NA	NA	2023-11-07	Pupa	1	0	NA	NA	NA	NA	NA
L347	2023-11-01	Christina	37°C	0.1127	0.1103	2023-11-06	0.126	NA	NA	2023-11-10	Pupa	1	0	NA	NA	NA	NA	NA
L348	2023-11-01	Christina	Control	0.1808	0.1648	2023-11-04	0.1914	NA	NA	2023-11-12	Pupa	1	0	NA	NA	NA	NA	NA
L349	2023-11-01	Christina	Control	0.1059	0.1149	2023-11-06	0.1245	NA	NA	2023-11-09	Pupa	1	0	NA	NA	NA	NA	NA
L350	2023-11-01	Christina	37°C	0.1481	0.1127	2023-11-05	0.1224	2023-11-13	0.0585	2023-11-15	Adult	1	1	female	2.26	2.9196	0.0131	0.0008
L351	2023-11-01	Jane	38°C	0.098	NA	NA	NA	NA	NA	2023-11-02	Larva	0	0	NA	NA	NA	NA	NA
L352	2023-11-01	Jane	37°C	0.2944	0.214	2023-11-05	0.214	NA	NA	2023-11-06	Pupa	1	0	NA	NA	NA	NA	NA
L353	2023-11-01	Jane	37°C	0.175	0.1988	NA	NA	NA	NA	2023-11-12	Larva	0	0	NA	NA	NA	NA	NA
L354	2023-11-01	Jane	38°C	0.2412	0.2509	2023-11-06	0.2683	NA	NA	2023-11-09	Pupa	1	0	NA	NA	NA	NA	NA
L355	2023-11-01	Jane	38°C	0.2622	0.2722	NA	NA	NA	NA	2023-11-08	Larva	0	0	NA	NA	NA	NA	NA
L356	2023-11-01	Jane	Control	0.1396	0.1858	NA	NA	NA	NA	2023-11-15	Larva	0	0	NA	NA	NA	NA	NA
L357	2023-11-01	Jane	38°C	0.1552	0.1171	2023-11-05	0.1229	NA	NA	2023-11-12	Pupa	1	0	NA	NA	NA	NA	NA
L358	2023-11-01	Jane	Control	0.151	NA	2023-11-03	0.1432	NA	NA	2023-11-16	Pupa	1	0	NA	NA	NA	NA	NA
L358	2023-11-01	Jane	Control	0.151	NA	2023-11-02	0.1432	NA	NA	2023-11-03	Larva	0	0	NA	NA	NA	NA	NA
L359	2023-11-01	Jane	38°C	0.1897	0.1465	2023-11-03	0.1605	2023-11-11	0.0861	2023-11-13	Adult	1	1	female	2.61	3.138	0.0228	0.005
L360	2023-11-01	Jane	37°C	0.3246	0.3081	2023-11-05	0.3081	2023-11-15	0.2051	2023-11-17	Adult	1	1	male	3.55	3.9142	0.0402	0.0074
L361	2023-11-01	Jane	38°C	0.241	0.1876	2023-11-03	0.2055	2023-11-11	0.1146	2023-11-13	Adult	1	1	female	2.87	3.2213	0.0271	0.0057
L362	2023-11-01	Jane	Control	0.1984	0.2269	2023-11-09	0.2232	2023-11-18	0.1031	2023-11-20	Adult	1	1	male	2.86	3.3881	0.0291	0.0027
L363	2023-11-01	Jane	Control	0.201	0.1652	2023-11-03	0.1799	2023-11-12	0.0907	2023-11-14	Adult	1	1	female	2.68	3.2214	0.0248	0.0031
L364	2023-11-01	Jane	38°C	0.1645	0.1353	2023-11-05	0.141	NA	NA	2023-11-07	Pupa	1	0	NA	NA	NA	NA	NA
L365	2023-11-01	Jane	37°C	0.2312	0.1818	2023-11-03	0.206	2023-11-11	0.1165	2023-11-13	Adult	1	1	female	2.89	3.3047	0.0268	0.0058
L366	2023-11-01	Jane	37°C	0.1196	0.1541	NA	NA	NA	NA	2023-11-08	Larva	0	0	NA	NA	NA	NA	NA
L367	2023-11-01	Jane	37°C	0.1792	0.1854	NA	NA	NA	NA	2023-11-09	Larva	0	0	NA	NA	NA	NA	NA
L368	2023-11-01	Jane	Control	0.1409	0.1748	2023-11-16	0.3097	NA	NA	2023-11-18	Pupa	1	0	NA	NA	NA	NA	NA
L369	2023-11-01	Jane	37°C	0.1658	0.1956	2023-11-16	0.2515	NA	NA	2023-11-20	Pupa	1	0	NA	NA	NA	NA	NA
L371	2023-11-01	Jane	Control	0.1227	NA	NA	NA	NA	NA	2023-11-05	Larva	0	0	NA	NA	NA	NA	NA
L372	2023-11-01	Jane	37°C	0.1738	0.1379	2023-11-04	0.1437	2023-11-12	0.0802	2023-11-14	Adult	1	1	female	2.66	3.003	0.0181	0.003
L373	2023-11-01	Jane	Control	0.1392	NA	NA	NA	NA	NA	2023-11-02	Larva	0	0	NA	NA	NA	NA	NA
L374	2023-11-02	Christina	Control	0.1411	0.139	2023-11-08	0.1375	NA	NA	2023-11-10	Pupa	1	0	NA	NA	NA	NA	NA
L375	2023-11-02	Christina	38°C	0.1033	0.1066	NA	NA	NA	NA	2023-11-08	Larva	0	0	NA	NA	NA	NA	NA
L376	2023-11-02	Christina	Control	0.0973	0.1257	NA	NA	NA	NA	2023-11-10	Larva	0	0	NA	NA	NA	NA	NA
L378	2023-11-02	Christina	38°C	0.1334	0.1268	2023-11-08	0.1295	NA	NA	2023-11-10	Pupa	1	0	NA	NA	NA	NA	NA
L379	2023-11-02	Christina	37°C	0.1705	0.1309	2023-11-05	0.1393	NA	NA	2023-11-10	Pupa	1	0	NA	NA	NA	NA	NA
L380	2023-11-02	Christina	37°C	0.1988	NA	NA	NA	NA	NA	2023-11-04	Larva	0	0	NA	NA	NA	NA	NA
L381	2023-11-02	Christina	38°C	0.1408	0.1418	2023-11-08	0.1514	NA	NA	2023-11-12	Pupa	1	0	NA	NA	NA	NA	NA
L382	2023-11-03	Christina	38°C	0.0921	NA	NA	NA	NA	NA	2023-11-05	Larva	0	0	NA	NA	NA	NA	NA
L383	2023-11-03	Christina	37°C	0.177	0.1253	2023-11-05	0.1394	NA	NA	2023-11-12	Pupa	1	0	NA	NA	NA	NA	NA
L384	2023-11-03	Christina	38°C	0.1392	0.1191	2023-11-07	0.1191	NA	NA	2023-11-10	Pupa	1	0	NA	NA	NA	NA	NA
L385	2023-11-03	Christina	37°C	0.1578	0.1472	2023-11-06	0.1566	2023-11-15	0.0622	2023-11-17	Adult	1	1	female	2.41	2.8879	0.0142	0.002
L386	2023-11-03	Christina	37°C	0.1685	0.1348	2023-11-05	0.1461	2023-11-14	0.0741	2023-11-16	Adult	1	1	female	2.6	3.125	0.0206	0.003
L387	2023-11-03	Christina	Control	0.165	0.1297	2023-11-05	0.136	NA	NA	2023-11-12	Pupa	1	0	NA	NA	NA	NA	NA
L388	2023-11-03	Christina	37°C	0.1813	0.1403	2023-11-05	0.1539	2023-11-15	0.0548	2023-11-17	Adult	1	1	female	2.83	3.1445	0.0159	0.0028
L389	2023-11-03	Christina	38°C	0.1843	0.1255	2023-11-06	0.1321	NA	NA	2023-11-10	Pupa	1	0	NA	NA	NA	NA	NA
L390	2023-11-03	Christina	38°C	0.1807	0.1344	2023-11-05	0.1416	NA	NA	2023-11-10	Pupa	1	0	NA	NA	NA	NA	NA
L391	2023-11-03	Christina	37°C	0.0969	NA	NA	NA	NA	NA	2023-11-06	Larva	0	0	NA	NA	NA	NA	NA
L392	2023-11-03	Christina	Control	0.1192	0.1084	2023-11-07	0.1084	2023-11-14	0.0562	2023-11-16	Adult	1	1	female	2.62	2.8298	0.0134	0.0018
L393	2023-11-03	Christina	Control	0.1579	0.1388	2023-11-07	0.1388	NA	NA	2023-11-08	Pupa	1	0	NA	NA	NA	NA	NA
L394	2023-11-03	Christina	Control	0.1149	0.1325	2023-11-11	0.1341	NA	NA	2023-11-15	Pupa	1	0	NA	NA	NA	NA	NA
L395	2023-11-03	Christina	Control	0.1039	0.1178	2023-11-08	0.1255	NA	NA	2023-11-10	Pupa	1	0	NA	NA	NA	NA	NA
L396	2023-11-09	Karl	38°C	0.0728	NA	NA	NA	NA	NA	2023-11-12	Larva	0	0	NA	NA	NA	NA	NA
L397	2023-11-09	Karl	Control	0.0425	NA	NA	NA	NA	NA	2023-11-12	Larva	0	0	NA	NA	NA	NA	NA
L398	2023-11-09	Karl	38°C	0.0749	NA	NA	NA	NA	NA	2023-11-12	Larva	0	0	NA	NA	NA	NA	NA
L399	2023-11-09	Karl	38°C	0.0743	NA	NA	NA	NA	NA	2023-11-12	Larva	0	0	NA	NA	NA	NA	NA
L400	2023-11-09	Karl	Control	0.0483	NA	NA	NA	NA	NA	2023-11-12	Larva	0	0	NA	NA	NA	NA	NA
L401	2023-11-09	Karl	38°C	0.0506	NA	NA	NA	NA	NA	2023-11-13	Larva	0	0	NA	NA	NA	NA	NA
L402	2023-11-21	Konrad	38°C	0.0766	NA	NA	NA	NA	NA	2023-11-23	Larva	0	0	NA	NA	NA	NA	NA
L403	2023-11-21	Konrad	Control	0.0937	0.1318	NA	NA	NA	NA	2023-11-27	Larva	0	0	NA	NA	NA	NA	NA
L404	2023-11-21	Konrad	38°C	0.208	0.222	2023-11-26	0.223	NA	NA	2023-12-15	Pupa	1	0	NA	NA	NA	NA	NA
L405	2023-11-21	Konrad	Control	0.0551	NA	NA	NA	NA	NA	2023-11-24	Larva	0	0	NA	NA	NA	NA	NA
L406	2023-11-22	Konrad	Control	0.1871	0.2108	2023-11-28	0.1875	NA	NA	2023-12-04	Larva	0	0	NA	NA	NA	NA	NA
L408	2023-11-22	Konrad	38°C	0.0783	NA	NA	NA	NA	NA	2023-11-24	Larva	0	0	NA	NA	NA	NA	NA
L409	2023-11-22	Rosalind	37°C	0.1052	NA	NA	NA	NA	NA	2023-11-26	Larva	0	0	NA	NA	NA	NA	NA
L410	2023-11-22	Rosalind	37°C	0.0762	NA	NA	NA	NA	NA	2023-11-25	Larva	0	0	NA	NA	NA	NA	NA
L411	2023-11-22	Rosalind	Control	0.0631	NA	NA	NA	NA	NA	2023-11-25	Larva	0	0	NA	NA	NA	NA	NA
L412	2023-11-23	Rosalind	37°C	0.1112	NA	NA	NA	NA	NA	2023-11-27	Larva	0	0	NA	NA	NA	NA	NA
L413	2023-11-23	Rosalind	37°C	0.1615	NA	NA	NA	NA	NA	2023-11-26	Larva	0	0	NA	NA	NA	NA	NA
L414	2023-11-23	Rosalind	37°C	0.2689	0.3045	2023-11-29	0.288	2023-12-09	0.1343	2023-12-11	Adult	1	1	male	3.44	3.6832	0.0342	0.0059
L415	2023-11-23	Rosalind	37°C	0.1818	0.2176	2023-11-29	0.2148	2023-12-09	0.0929	2023-12-11	Adult	1	1	male	3.11	3.369	0.0305	0.0035
L416	2023-11-23	Rosalind	37°C	0.0818	NA	NA	NA	NA	NA	2023-11-24	Larva	0	0	NA	NA	NA	NA	NA
L417	2023-11-23	Rosalind	37°C	0.2322	NA	NA	NA	NA	NA	2023-11-27	Larva	0	0	NA	NA	NA	NA	NA
L418	2023-11-23	Rosalind	Control	0.327	0.2733	2023-11-24	0.2908	2023-12-04	0.1747	2023-12-06	Adult	1	1	male	3.61	3.8696	0.0504	0.0079
L419	2023-11-23	Rosalind	Control	0.2879	0.2565	2023-11-26	0.2703	2023-12-06	0.1288	2023-12-08	Adult	1	1	male	3.48	3.4843	0.0442	0.0057
L420	2023-11-23	Rosalind	Control	0.0903	0.1464	2023-12-03	0.1848	NA	NA	2023-12-07	Larva	0	0	NA	NA	NA	NA	NA
L421	2023-11-23	Rosalind	Control	0.0948	0.1664	2023-12-05	0.1995	NA	NA	2023-12-19	Pupa	1	0	NA	NA	NA	NA	NA
L422	2023-11-23	Rosalind	Control	0.0686	NA	NA	NA	NA	NA	2023-11-25	Larva	0	0	NA	NA	NA	NA	NA
L423	2023-11-23	Rosalind	37°C	0.0573	NA	NA	NA	NA	NA	2023-11-25	Larva	0	0	NA	NA	NA	NA	NA
L424	2023-11-23	Rosalind	37°C	0.053	NA	NA	NA	NA	NA	2023-11-24	Larva	0	0	NA	NA	NA	NA	NA
L425	2023-11-23	Rosalind	37°C	0.049	NA	NA	NA	NA	NA	2023-11-25	Larva	0	0	NA	NA	NA	NA	NA
L426	2023-11-24	Konrad	Control	0.095	NA	NA	NA	NA	NA	2023-11-28	Larva	0	0	NA	NA	NA	NA	NA
L427	2023-11-24	Konrad	Control	0.0627	NA	NA	NA	NA	NA	2023-11-26	Larva	0	0	NA	NA	NA	NA	NA
L428	2023-11-24	Konrad	Control	0.0835	NA	NA	NA	NA	NA	2023-11-26	Larva	0	0	NA	NA	NA	NA	NA
L429	2023-11-24	Konrad	Control	0.0914	NA	NA	NA	NA	NA	2023-11-25	Larva	0	0	NA	NA	NA	NA	NA
